# Supplementary material for: Molecular taxonomic characterisation of Ancylostoma spp. and Strongyloides spp. in three protected areas in Ghana
Source: Front Parasitol. 2026 Apr 10;5:1798958. doi: 10.3389/fpara.2026.1798958 (PMC13106583; doi:10.3389/fpara.2026.1798958)
Supplement: Supplementary file 1 [file Table1.xlsx]

## Sheet: Hookworm ITS-2_Haplotypes
Hookworm IST-2 Haplotypes
Haplotype	Sequence	Length	Acession number
Hap_1	TCGACTAGCTTCAGCGATGGATCGGTCGATTCGCGTATCGATGAAAAACGCAGCTAGCTGCGTTATTTACCACGAATTGCAGACGCTTAGAGTGGTGAAATTTTGAACGCATAGCGCCGTTGGGTTTTCCCTTCGGCACGTCTGGTTCAGGGTTGTTTATACCTACTACAGTGTAGCTTGTAACACTGTTTGTCGAACGGCACTTGCATTTCTTCAGCAACTCCCGTTCTAGTCGGGGAATATATTGCAACATGTACGTTAGTTGGCTAGTTTACTAACGTACGCTGAATGACAGCAAACTCGTTGTTGCTGCTGAATCGTCCATGGACTTGAGGACTTTTCAGCAGTGGCTAGTATAACAACGACGTTTCTGTTATTTGCAA	383bp	PX917430
Hap_2	TCGACTAGCTTCAGCGATGGATCGGTCGATTCGCGTATCGATGAAAAACGCAGCTAGCTGCGTTATTTACCACGAATTGCAGACGCTTAGAGTGGTGAAATTTTGAACGCATAGCGCCGTTGGGTTTTCCCTTCGGCACGTCTGGCTCAGGGTTGTTTATACCTACTACAGTGTAGCTTGTAACACTGTTTGTCGAACGGCACTTGCAATTCTTCAGCAACTCCCGTTCTAGGCGGGGAATATATTGCAACATGTACGTTAGTTGGCTAGTTTACTAACGTACGCTGAATGACAGCAAACTCGTTGTTGCTGCTGAATCGTCCATGGACTTGAGGACTTTTCAGCAGTGGCTAGTATAACAACGACGTTTCTGTTATTTGCAA	383bp	PX917431
Hap_3	TCGGACTAGCTTCAGCGATGGATCGGTCGATTCGCGTATCGATGAAAAACGCAGCTAGCTGCGTTATTTACCACGAATTGCAGACGCTTAGAGTGGTGAAATTTTGAACGCATAGCGCCGTTGGGTTTTCCCTTCGGCACGTCTGGTTCAGGGTTGTTTATATCTACTACAGTGTAGCTTGTGGCACTGTTTGTCGAACGGCACTTGCTTTTAGCGATTCCCGTTCTAGATCAGAATATATTGCAACATGTACGTTAGCTGGCTAGTTTGCTAACGTGCGCTGAATGACAGCAAACTCGTTGTTGCTGCTGAATCGTTTACCGACTTCAAAACGTTTCAGCAGTGGCTAGTATAACAACGATGTTTCTGTTATTTGCAA	379bp	PX917432
Hap_4	TCGACTAGCTTCAGCGATGGATCGGTCGATTCGCGTATCGATGAAAAACGCAGCTAGCTGCGTTATTTACCACGAATTGCAGACGCTTAGAGTGGTGAAATTTTGAACGCATAGCGCCGTTGGGTTTTCCCTTCGGCACGTCTGGTTCAGGGTTGTTTATACCTACTACAGTGTAGCTTGTAACACTGTTTGTCGAACGGCACTTGCATTTCTTCAGCAACTCCCGTTCTAGGCGGGGAATATATTGCAACATGTACGTTAGTTGGCTAGTTTACTAACGTACGCTGAATGACAGCAAACTCGTTGTTGCTGCTGAATCGTCCATGGACTTGAGGACTTTTCAGCAGTGGCTAGTATAACAACGACGTTTCTGTTATTTGCAA	383bp	PX917433
Hap_5	TCGACTAGCTTCAGCGATGGATCGGTCGATTCGCGTATCGATGAAAAACGCAGCTAGCTGCGTTATTTACCACGAATTGCAGACGCTTAGAGTGGTGAAATTTTGAACGCATAGCGCCGTTGGGTTTTCCCTTCGGCACGTCTGGTTCAGGGTTGTTTATATCTACTACAGTGTAGCTTGTGGCACTGTTTGTCGAACGGCACTTGCATTTAGCGATTCCCGTTCTAGATCAGAATATATTGCAACATGTACGTTAGCTGGCTAGTTTGCTAACGTGCACTGAATGACAGCAAACTCGTTGTTGCTGCTGAATCGTTTACCGACTATAAAACGTTTTGGCAGTGGCTAGTATGACAACGATGTTTCTGTTATTTGCAA	378bp	PX917434
Hap_6	TCGACTAGCTTCAGCGATGGATCGGTCGATTCGCGTATCGATGAAAAACGCAGCTAGCTGCGTTATTTACCACGAATTGCAGACGCTTAGAGTGGTGAAATTTTGAACGCATAGCGCCGTTGGGTTTTCCCTTCGGCACGTCTGGCTCAGGGTTGTTTATACCTACTACAGTGTAGCTTGTAACACTGTTTGTCGAACGGCACTTGCAATTCTTCAGCAACTCCCGTTCTAGGCGGGGAATATATTGCAACATGTACGTTAGTTGGCTAGTTTACTAACGTACGCTGAATGACAGCAAACTCGTTGTTGCTGCTGAATCGTCCATGGACTTGAGGACTTTTTCTGCAGTGGCTAGTATAACAACGACGTTTCTGTCATCCTGCAA	385bp	PX917435
Hap_7	TCGACTAGCTTCAGCGATGGATCGGTCGATTCGCGTATCGATGAAAAACGCAGCTAGCTGCGTTATTTACCACGAATTGCAGACGCTTAGAGTGGTGAAATTTTGAACGCATAGCGCCGTTGGGTTTTCCCTTCGGCACGTCTGGCTCAGGGTTGTTTATACCTACTACAGTGTAGCTTGTAACACTGTTTGTCGAACGGCACTTGCAATTCTTCAGCAACTCCCGTTCTAGGCGGGGAATATATTGCAACATGTACGTTAGTTGGCTAGTTTACTAACGTACGCTGAATGACAGCAAACTCGTTGTTGCTGCTGAATCGTCCATGGACTTGAGGACTTTTCAGCAGTAGCTAGTATAACAACGACGTTTCTGTTATTTGCAA	383bp	PX917436
Hap_8	TCGACTAGCTTCAGCGATGGATCGGTCGATTCGCGTATCGATGAAAAACGCAGCTAGCTGCGTTATTTACCACGAATTGCAGACGCTTAGAGTGGTGAAATTTTGAACGCATAGCGCCGTTGGGTTTTCCCTTCGGCACGTCTGGTTCAGGGTTGTTTATACCTACTACAGTGTAGCTTGTAACACTGTTTGTCGAACGGCACTTGCATTTCTTCAGCAACTCCCGTTCTAGTCGGGGAATATATTGCAACATGTACGTTAGTTGGCTAGTTTACTAACGTACGCTGAATGACAGCAAACTCGTTGTTGCTGCTGAATCGTCCATGGACTTGAGGACTTTTCAGCAGTGGCTAGTATAACAACGACGTTTCTGTTATCTGCTA	383bp	PX917437
Hap_9	TCGACTAGCTTCAGCGATGGATCGGTCGATTCGCGTATCGATGAAAAACGCAGCTAGCTGCGTTATTTACCACGAATTGCAGACGCTTAGAGTGGTGAAATTTTGAACGCATAGCGCCGTTGGGTTTTCCCTTCGGCACGTCTGGTTCAGGGTTGTTTATACCTACTACAGTGTAGCTTGTAACACTGTTTGTCGAACGGCACTTGCATTTCTTCAGCAACTCCCGTTCTAGGCGGGGAATATATTGCAACATGTACGTTAGTTGGCTAGTTTACTAACGTACGCTGAATGACAGCAAACTCGTTGTTGCTGCTGAATCGTCCATGGACTTGAGGACTTTTCAGCAGTGGCTAGTATAACAACGACGTTTCTGTTATTTGCTA	383bp	PX917438
Hap_10	TCGACTAGCTTCAGCGATGGATCGGTCGATTCGCGTATCGATGAAAAACGCAGCTAGCTGCGTTATTTACCACGAATTGCAGACGCTTAGAGTGGTGAAATTTTGAACGCATAGCGCCGTTGGGTTTTCCCTTCGGCACGTCTGGTTCAGGGTTGTTTATACCTACTACAGTGTAGCTTGTAACACTGTTTGTCGAACGGCACTTGCAATTCTTCAGCAACTCCCGTTCTAGGCGGGGAATATATTGCAACATGTACGTTAGTTGGCTAGTTTACTAACGTACGCTGAATGACAGCAAACTCGTTGTTGCTGCTGAATCGTCCATGGACTTGAGGACTTTTCAGCAGTGGCTAGTATAACAACGACGTTTCTGTTATCTGCTA	383bp	PX917439
Hap_11	TCGACTAGCTTCAGCGATGGATCGGTCGATTCGCGTATCGATGAAAAACGCAGCTAGCTGCGTTATTTACCACGAATTGCAGACGCTTAGAGTGGTGAAATTTTGAACGCATAGCGCCGTTGGGTTTTCCCTTCGGCACGTCTGGTTCAGGGTTGTTTATACCTACTACAGTGTAGCTTGTAACACTGTTTGTCGAACGGCACTTGCAATTCTTCAGCAACTCCCGTTCTAGGCGGGGAATATATTGCAACATGTACGTTAGTTGGCTAGTTTACTAACGTACGCTGAATGACAGCAAACTCGTTGTTGCTGCTGAATCGTCCATGGACTTGAGGACTTTTCAGCAGTGGCTAGTATAACAACGACGCCTCTGTTATTTGCAA	383bp	PX917440
Hap_12	TCGACTAGCTTCAGCGATGGATCGGTCGATTCGCGTATCGATGAAAAACGCAGCTAGCTGCGTTATTTACCACGAATTGCAGACGCTTAGAGTGGTGAAATTTTGAACGCATAGCGCCGTTGGGTTTTCCCTTCGGCACGTCTGGTTCAGGGTTGTTTATACCTACTACAGTGTAGCTTGTAACACTGTTTGTCGAACGGCACTTGCAATTCTTCAGCAACTCCCGTTCTAGGCGGGGAATATATTGCAACATGTACGTTAGTTGGCTAGTTTACTAACGTACGCTGAATGACAGCAAACTCGTTGTTGCTGCTGAATCGTCCATGGACTTGAGGACTTTTCAGCAGTGGCTAGTATAACAACGACGTTTCTGTTATTTCTCA	383bp	PX917441
Hap_13	TCGACTAGCTTCAGCGATGGATCGGTCGATTCGCGTATCGATGAAAAACGCAGCTAGCTGCGTTATTTACCACGAATTGCAGACGCTTAGAGTGGTGAAATTTTGAACGCATAGCGCCGTTGGGTTTTCCCTTCGGCACGTCTGGTTCAGGGTTGTTTATACCTACTACAGTGTAGCTTGTAACACTGTTTGTCGAACGGCACTTGCATTTCTTCAGCAACTCCCGTTCTAGGCGGGGAATATATTGCAACATGTACGTTAGTTGGCTAGTTTACTAACGTACGCTGAATGACAGCAAACTCGTTGTTGCTGCTGAATCGTCCATGGACTTGAGGACTTTTCAGCAGTGGCTAGTATAACAACGACGGCTCTGTTATTTTCAA	385bp	PX917442
Hap_14	TCGACTAGCTTCAGCGATGGATCGGTCGATTCGCGTATCGATGAAAAACGCAGCTAGCTGCGTTATTTACCACGAATTGCAGACGCTTAGAGTGGTGAAATTTTGAACGCATAGCGCCGTTGGGTTTTCCCTTCGGCACGTCTGGTTCAGGGTTGTTTATATCTACTACAGTGTAGCTTGTGGCACTGTTTGTCGAACGGCACTTGCATTTAGCGATTCCCGTTCTAGATCAGAATATATTGCAACATGTACGTTAGCTGGCTAGTTTGCTAACGTGCACTGAATGACAGCAAACTCGTTGTTGCTGCTGAATCGTTTACCGACTATAAAACGTTTTGGCAGTGGCTAGTATGACAACGATGTTTCTGTTTATTTGCTA	378bp	PX917443
Hap_15	TCGACTAGCTTCAGCGATGGATCGGTCGATTCGCGTATCGATGAAAAACGCAGCTAGCTGCGTTATTTACCACGAATTGCAGACGCTTAGAGTGGTGAAATTTTGAACGCATAGCGCCGTTGGGTTTTCCCTTCGGCACGTCTGGCTCAGGGTTGTTTATACCTACTACAGTGTAGCTTGTAACACTGTTTGTCGAACGGCACTTGCAATTCTTCAGCAACTCCCGTTCTAGGCGGGGAATATATTGCAACATGTACGTTAGTTGGCTAGTTTACTAACGTACGCTGAATGACAGCAAACTCGTTGTTGCTGCTGAATCGTCCATGGACTTGAGGACTTTTCAACAGTGGGCTAGTATAACAACGACGTTTCTGTTATTTGCAAT	385bp	PX917444
Hap_16	TCGACTAGCTTCAGCGATGGATCGGTCGATTCGCGTATCGATGAAAAACGCAGCTAGCTGCGTTATTTACCACGAATTGCAGACGCTTAGAGTGGTGAAATTTTGAACGCATAGCGCCGTTGGGTTTTCCCTTCGGCACGTCTGGTTCAGGGTTGTTTATACCTACTACAGTGTAGCTTGTAACACTGTTTGTCGAACGGCACTTGCATTTCTTCAGCAACTCCCGTTCTAGTCGGGGAATATATTGCAACATGTACGTTAGTTGGCTAGTTTACTAACGTACGCTGAATGACAGCAAACTCGTTGTTGCTGCTGAATCGTCCATGGACTTGAGGACTTTTCAGCAGGTGGCTAGTATAACAACGACGTTTCTGTAAATTTGCAAA	385bp	PX917445
Hap_17	TCGACTAGCTTCAGCGATGGATCGGTCGATTCGCGTATCGATGAAAAACGCAGCTAGCTGCGTTATTTACCACGAATTGCAGACGCTTAGAGTGGTGAAATTTTGAACGCATAGCGCCGTTGGGTTTTCCCTTCGGCACGTCTGGCTCAGGGTTGTTTATACCTACTACAGTGTAGCTTGTAACACTGTTTGTCGAACGGCACTTGCAATTCTTCAGCAACTCCCGTTCTAGGCGGGGAATATATTGCAACATGTACGTTAGTTGGCTAGTTTACTAACGTACGCTGAATGACAGCAAACTCGTTGTTGCTGCTGAATCGTCCATGGACTTGAGGACCTTTCAGCAGTGGCTAGTATAACAACGACGTTTCTGTTATATTTGCAA	385bp	PX917446
Hap_18	TCGACTAGCTTCAGCGATGGATCGGTCGATTCGCGTATCGATGAAAAACGCAGCTAGCTGCGTTATTTACCACGAATTGCAGACGCTTAGAGTGGTGAAATTTTGAACGCATAGCGCCGTTGGGTTTTCCCTTCGGCACGTCTGGTTCAGGGTTGTTTATATCTACTACAGTGTAGCTTGTGGCACTGTTTGTCGAACGGCACTTGCATTTAGCGATTCCCGTTCTAGATCAGAATATATTGCAACATGTACGTTAGCTGGCTAGTTTGCTAACGTGCACTGAATGACAGCAAACTCGTTGTTGCTGCTGAATCGTTTACCGCCTATAAAACGTTTTGGCAGTGGCTAGTATGACAACGATGTTTCTGTTATTTGCAA	378bp	PX917447

## Sheet: Hookworm cox-1 haplotypes
Hookworm cox-1 haplotypes
Haplotype	Sequence	Length	Acession number
Hap_1	AGTTGATTTAGCTATTTTTAGTTTACATTGTGCGGGTTTAAGTTCTATTTTAGGTGGTATTAATTTTATGTGTACTACAAAGAATTTACGTAGAAGTTCAATTTCTTTGGAGCATATAAGTTTGTTTGTTTGAACTGTTTTTGTTACAGTATTTTTGTTAATTTTGTCTTTACCTGTTTTAGCTGGGGCTATTACTATGTTGTTAACTGATCGTAATTTAAATACTTCTTTTTTTGATCCTAGAACTGGTGGTAATCCTTTAATTTATCAACATTTATTTTGATTTTTTGGTCATCCTGAAGTTTATATTTTAATTTTACCTGCTTTTGGTATTGTTAGTCAGTCTACTTTATATTTAACTGGTAAAAAAGAAGTATTTGGTTCTTTGGGGATGGTTTA…	670bp	PX928219
Hap_2	AGTTGATTTAGCTATTTTTAGTTTACATTGTGCGGGTTTAAGTTCTATTTTAGGTGGTATTAATTTTATGTGTACTACAAAGAATTTACGTAGAAGTTCAATTTCTTTGGAGCATATGAGTTTGTTTGTTTGAACTGTTTTTGTCACAGTATTTTTGTTAGTTTTATCTTTACCTGTTTTAGCTGGGGCTATTACTATGTTGTTAACTGATCGTAATTTAAATACTTCTTTTTTTGATCCTAGGACTGGTGGTAATCCTTTAATTTATCAACATTTATTTTGGTTTTTTGGTCATCCTGAAGTTTATATTTTAATTTTACCTGCTTTTGGTATTGTTAGTCAGTCTACTTTATATTTAACTGGTAAAAAAGAAGTATTTGGTTCTTTGGGGATGGTTTA…	670bp	PX928220
Hap_3	AGTTGATTTAGCTATTTTTAGTTTACATTGTGCGGGTTTAAGTTCTATTTTAGGTGGTATTAATTTTATATGTACTACAAAGAATTTACGTAGAAGTTCAATTTCTTTGGAGCATATGAGTTTGTTTGTTTGAACTGTTTTTGTAACAGTATTTTTGTTAGTTTTGTCTTTACCTGTTTTAGCTGGGGCTATTACTATGTTGTTAACTGATCGTAATTTAAATACTTCTTTTTTTGACCCCAGAACTGGTGGTAATCCTTTAATTTATCAACATTTATTTTGGTTTTTTGGTCATCCTGAAGTTTATATTTTAATTTTACCTGCTTTTGGTATTGTTAGTCAGTCTACTTTATATTTATCTGGTAAAAAAGAAGTATTTGGTTCTTTGGGGATGGTTTA…	670bp	PX928221
Hap_4	AGTTGATTTAGCTATTTTTAGTTTACATTGTGCGGGTTTAAGTTCTATTTTAGGTGGTATTAATTTTATATGTACTACAAAGAATTTACGTAGAAGTTCAATTTCTTTGGAGCATATGAGTTTGTTTGTTTGAACTGTTTTTGTAACAGTATTTTTGTTAGTTTTGTCTTTACCTGTTTTAGCTGGGGCTATTACTATGTTGTTAACTGATCGTAATTTAAATACTTCTTTTTTTGACCCCAGAACTGGTGGTAATCCTTTAATTTATCAACATTTATTTCGGTTTTTTGGTCATCCTGAAGTTTATATTTTAATTTTACCTGCTTTTGGTATTGTTAGTCAGTCTACTTTATATTTAACTGGTAAAAAAGAAGTATTTGGTTCTTTGGGGATGGTTTA…	670bp	PX928222
Hap_5	GGTTGATTTGGCTATTTTTAGTTTACATTGTGCTGGTTTAAGTTCTATTTTGGGTGGTATTAATTTTATGTGTACTACGAAAAATTTACGTAGTAGTTCAATTTCTTTGGAACATATAAGTTTATTTGTTTGAACTGTATTTGTTACAGTTTTTTTATTGGTTTTGTCTTTACCTGTATTGGCTGGTGCCATTACAATGTTATTAACAGATCGTAATTTAAATACTTCTTTTTTTGACCCCAGAACTGGTGGTAATCCTTTGATTTATCAACATTTATTTTGATTTTTTGGTCACCCTGAGGTTTATATTTTAATTTTACCAGCTTTTGGTATTGTTAGTCAGTCAACTTTATATTTAACAGGTAAAAAAGAAGTATTTGGTTCTTTAGGTATGGTTTA…	670bp	PX928223
Hap_7	GGTTGATTTGGCTATTTTTAGTTTACATTGTGCTGGTTTAAGTTCTATTTTGGGTGGTATTAATTTTATGTGTACTACAAAAAATTTACGTAGTAGTTCAATTTCTTTGGAACATATGAGTTTATTTGTTTGAACTGTGTTTGTTACAGTTTTTTTATTGGTTTTATCTTTACCTGTATTGGCCGGTGCCATTACAATGTTATTAACAGATCGTAATTTAAATACTTCTTTTTTTGACCCCAGAACTGGTGGTAATCCTTTGATTTATCAACATTTATTTTGATTTTTTGGTCATCCTGAGGTTTATATTTTAATTTTACCAGCTTTTGGTATTGTTAGTCAGTCAACTTTATATTTAACAGGTAAAAAAGAAGTATTTGGTTCTTTAGGTATGGTTTA…	670bp	PX928224
Hap_8	AGTTGATTTAGCTATTTTTAGTTTACATTGTGCGGGTTTAAGTTCTATTTTAGGTGGTATTAATTTTATGTGTACTACAAAGAATTTACGTAGAAGTTCAATTTCTTTGGAGCATATGAGTTTGTTTGTTTGAACTGTTTTTGTTACAGTATTTTTGTTAGTTTTGTCTTTACCTGTTTTAGCTGGAGCTATTACTATGTTGTTAACTGATCGTAATTTAAATACTTCTTTTTTTGATCCTAGAACTGGTGGTAATCCTTTAATTTATCAACATTTATTTTGGTTTTTTGGTCATCCTGAAGTTTATATTTTAATTTTACCCGCTTTTGGTATTGTTAGTCAATCTACTTTATATTTAACTGGTAAAAAAGAAGTATTTGGTTCTTTGGGAATGGTTTA…	670bp	PX928225
Hap_9	AGTTGATTTAGCTATTTTTAGTTTACATTGTGCGGGTTTAAGTTCTATCTTAGGTGGTATTAATTTTATGTGTACTACAAAGAATTTACGTAGAAGTTCAATTTCTTTGGAGCATATGAGTTTATTTGTTTGAACTGTTTTTGTCACAGTATTTTTATTAGTTTTATCTTTGCCTGTTTTAGCTGGAGCTATTACTATGTTGTTAACTGATCGTAATTTAAATACTTCTTTTTTTGATCCTAGAACTGGTGGTAATCCTTTAATTTATCAACATTTATTTTGGTTTTTTGGTCATCCTGAAGTTTATATTTTAATTTTACCTGCTTTTGGTATTGTTAGTCAGTCTACTTTATATTTAACTGGTAAAAAAGAAGTATTTGGTTCTTTGGGAATGGTTTA…	670bp	PX928226
Hap_10	AGTTGATTTAGCTATTTTTAGTTTACATTGTGCGGGTCTAAGTTCTATTTTAGGTGGTATTAATTTTATGTGTACTACAAAGAATTTACGTAGAAGTTCAATTTCTTTGGAGCATATGAGTTTATTTGTTTGAACTGTTTTTGTCACAGTATTTTTATTAGTTTTATCTTTGCCTGTTTTAGCTGGAGCTATTACTATGTTGTTAACTGATCGTAATTTAAATACTTCTTTTTTTGATCCTAGAACTGGTGGTAATCCTTTAATTTATCAACATTTATTTTGGTTTTTTGGTCATCCTGAAGTTTATATTTTAATTTTACCTGCTTTTGGTATTGTTAGTCAGTCTACTTTATATTTAACTGGTAAAAAAGAAGTATTTGGTTCTTTGGGAATGGTTTA…	670bp	PX928227
Hap_11	AGTTGATTTAGCTATTTTTAGTTTACATTGTGCGGGTTTAAGTTCTATTTTAGGTGGTATTAATTTTATGTGTACTACAAAGAATTTACGTAGAAGTTCAATTTCTTTGGAGCATATGAGTTTGTTTGTTTGAACTGTTTTTGTTACAGTATTTTTGTTAGTTTTGTCTTTACCTGTTTTAGCTGGAGCTATTACTATGTTGTTAACTGATCGTAATTTAAATACTTCTTTTTTTGATCCTAGGACTGGTGGTAATCCTTTAATTTATCAACATTTATTTTGGTTTTTTGGTCATCCTGAAGTTTATATTTTAATTTTACCTGCTTTTGGTATTGTTAGTCAGTCTACTTTATATTTAACTGGTAAAAAAGAAGTATTTGGTTCTTTGGGAATGGTTTA…	670bp	PX928228
Hap_12	AGTTGATTTAGCTATTTTTAGTTTACATTGTGCGGGTTTAAGTTCTATTTTAGGTGGTATTAATTTTATGTGTACTACAAAGAATTTACGTAGAAGTTCAATTTCTTTGGAGCATATGAGTTTGTTTGTTTGAACTGTTTTTGTTACAGTATTTTTGTTAGTTTTGTCTTTACCTGTTTTAGCTGGAGCTATTACTATGTTGTTAACTGATCGTAATTTAAATACTTCTTTTTTTGATCCTAGAACTGGTGGTAATCCTTTAATTTATCAACATTTATTTTGGTTTTTTGGTCATCCTGAAGTTTATATTTTAATTTTACCTGCTTTTGGTATTGTTAGTCAATCTACTTTATATTTAACTGGTAAAAAAGAAGTATTTGGTTCTTTGGGAATGGTTTA…	670bp	PX928229
Hap_13	AGTTGATTTAGCTATTTTTAGTTTACATTGTGCGGGTTTAAGTTCTATTTTAGGTGGTATTAATTTTATGTGTACTACAAAGAATTTACGTAGAAGTTCTATTTCTTTGGAGCATATGAGTTTGTTTGTTTGAACTGTTTTTGTTACAGTATTTTTGTTAGTTTTATCTTTACCTGTTTTAGCTGGAGCTATTACTATGTTGTTAACTGATCGTAACTTAAATACTTCTTTTTTTGATCCTAGAACTGGTGGTAATCCTTTAATTTATCAACATTTATTTTGGTTTTTTGGTCATCCTGAAGTTTATATTTTAATTTTACCTGCTTTTGGTATTGTTAGTCAGTCTACTTTATATTTAACTGGTAAAAAAGAAGTATTTGGTTCTTTGGGAATGGTTTA…	670bp	PX928230
Hap_14	AGTTGATTTAGCTATTTTTAGTTTACATTGTGCGGGTTTAAGTTCTATTTTAGGTGGTATTAATTTTATGTGTACTACAAAGAATTTACGTAGAAGTTCAATTTCTTTGGAGCATATAAGTTTGTTTGTTTGAACTGTTTTTGTTACAGTATTTTTGTTGGTTTTGTCTTTACCTGTTTTAGCTGGAGCTATTACTATGTTATTAACTGATCGTAATTTAAATACTTCTTTTTTTGACCCTAGAACTGGTGGTAATCCTTTAATTTATCAACATTTATTTTGGTTTTTTGGGCATCCTGAAGTTTATATTTTAATTTTACCTGCTTTTGGTATTGTTAGTCAGTCTACTTTATATTTAACTGGTAAAAAAGAAGTATTTGGTTCTTTGGGGATGGTTTA…	670bp	PX928231
Hap_15	GGTTGATTTGGCTATTTTTAGTTTACATTGTGCTGGTTTAAGTTCTATTTTGGGTGGTATTAATTTTATGTGTACTACGAAAAATTTACGTAGTAGTTCAATTTCTTTGGAACATATGAGTTTATTTGTTTGAACTGTATTTGTTACAGTTTTTTTATTGGTTTTATCTTTACCTGTATTGGCTGGTGCTATTACAATGTTATTAACAGATCGTAATTTAAATACTTCTTTTTTTGACCCTAGAACTGGTGGTAATCCTTTGATTTATCAACATTTATTTTGATTTTTTGGTCACCCTGAGGTTTATATTTTAATTTTACCAGCTTTTGGTATTGTTAGTCAGTCAACTTTATATTTAACAGGTAAAAAAGAAGTATTTGGTTCTTTAGGTATGGTTTA…	670bp	PX928232
Hap_16	AGTTGATTTAGCTATTTTTAGTTTACATTGTGCGGGTTTAAGTTCTATTTTAGGTGGTATTAATTTTATGTGTACTACAAAGAATTTACGTAGAAGTTCAATTTCTTTGGAGCATATGAGTTTGTTTGTTTGAACTGTTTTTGTTACAGTATTTTTGTTAGTTTTATCTTTACCTGTTTTAGCTGGAGCTATTACTATGTTGTTAACTGATCGTAATTTAAATACTTCTTTTTTTGACCCTAGAACCGGTGGTAATCCTTTAATTTATCAACATTTATTTTGGTTTTTTGGTCATCCTGAAGTTTATATTTTAATTTTACCTGCTTTTGGTATTGTTAGTCAGTCTACTTTATATTTAACTGGTAAAAAAGAAGTATTTGGTTCTTTGGGAATGGTTTA…	670bp	PX928233
Hap_17	AGTTGATTTAGCTATTTTTAGTTTACATTGTGCGGGTTTAAGTTCTATTTTAGGTGGTATTAATTTTATGTGTACTACAAAGAATTTACGTAGGAGTTCAATTTCTTTGGAGCATATGAGTTTGTTTGTTTGAACTGTTTTTGTTACAGTATTTTTGTTAGTTTTGTCTTTACCTGTTTTAGCTGGAGCTATTACTATGTTGTTAACTGATCGTAATTTAAATACTTCTTTTTTTGATCCTAGAACTGGTGGTAATCCTTTAATTTATCAACATTTATTTTGGTTTTTTGGTCATCCTGAAGTTTATATTTTAATTTTACCTGCTTTTGGTATTGTTAGTCAGTCTACTTTGTATTTAACTGGTAAAAAAGAAGTATTTGGTTCTTTGGGGATGGTTTA…	670bp	PX928234
Hap_18	AGTTGATTTAGCTATTTTTAGTTTACATTGTGCGGGTTTAAGTTCTATTTTAGGTGGTATTAATTTTATGTGTACTACAAAGAATTTACGTAGAAGTTCAATTTCTTTGGAGCATATGAGTTTGTTTGTTTGAACTGTTTTTGTTACAGTATTTTTGTTAGTTTTGTCTTTACCTGTTTTAGCTGGAGCTATTACTATGTTGTTAACTGATCGTAATTTAAATACTTCTTTTTTTGATCCTAGAACTGGTGGTAATCCTTTAATTTATCAACATTTATTTTGGTTTTTTGGCCATCCTGAAGTTTATATTTTAATTTTACCTGCTTTTGGTATTGTTAGTCAGTCTACTTTATATTTAACTGGTAAAAAAGAAGTATTTGGTTCTTTGGGGATGGTTTA…	670bp	PX928235
Hap_19	AGTTGATTTAGCTATTTTTAGTTTACATTGTGCGGGTTTAAGTTCTATTTTAGGTGGTATTAATTTTATGTGTACTACAAAGAATTTACGTAGAAGTTCAATTTCTTTGGAGCATATGAGTTTGTTTGTTTGAACTGTTTTTGTTACAGTATTTTTGTTAGTTTTGTCTTTACCTGTTTTAGCTGGAGCTATTACTATGTTGTTAACTGATCGTAATTTAAATACTTCTTTTTTTGATCCCAGAACTGGTGGTAATCCTTTAATTTATCAACATTTATTTTGGTTTTTTGGTCATCCTGAAGTTTATATTTTAATTTTACCTGCTTTTGGTATTGTTAGTCAGTCTACTTTATATTTAACTGGTAAAAAAGAAGTATTTGGTTCTTTGGGGATGGTTTA…	670bp	PX928236
Hap_20	AGTTGATTTAGCTATTTTTAGTTTACATTGTGCGGGTTTAAGTTCTATTTTAGGTGGTATTAATTTTATGTGTACTACAAAGAATTTACGTAGAAGTTCAATTTCTTTGGAGCATATGAGTTTGTTTGTTTGAACTGTTTTTGTTACAGTATTTTTGTTAGTTTTGTCTTTACCTGTTTTAGCTGGAGCTATTACTATGTTGTTAACTGATCGTAATTTAAATACTTCTTTTTTTGATCCTAGAACTGGTGGTAATCCTTTAATTTATCAACATTTATTTTGGTTTTTTGGTCATCCTGAAGTTTATATTTTAATTTTACCTGCTTTTGGTATTGTTAGTCAGTCTACTTTATATTTAACTGGTAAAAAAGAAGTATTTGGTTCTTTGGGGATGGTTTA…	670bp	PX928237

## Sheet: ITS-2 and Cox1
	ITS-2 and cox-1 haplotype of individual hookworms
Worm Id	Host	Sampling site	cox-1 Haplotype	ITS-2 Haplotype
D001-1	Dog	Mole	Hap_12	Hap_1
D001-2	Dog	Mole	Hap_12	Hap_8
D001-3	Dog	Mole		Hap_1
D001-4	Dog	Mole	Hap_5	Hap_1
D001-5	Dog	Mole		Hap_1
D001-7	Dog	Mole		Hap_4
D001-8	Dog	Mole	Hap_7	Hap_3
D002-5	Dog	Mole		Hap_4
D004-2	Dog	Mole		Hap_4
D004-3	Dog	Mole		Hap_4
D004-5	Dog	Mole		Hap_4
D004-7	Dog	Mole		Hap_4
D005-2	Dog	Mole		Hap_5
D005-3	Dog	Mole		Hap_5
D005-4	Dog	Mole	Hap_10	Hap_5
D005-5	Dog	Mole	Hap_9	Hap_5
D005-5	Dog	Mole		Hap_4
D005-6	Dog	Mole		Hap_4
D006-1	Dog	Mole		Hap_1
D006-2	Dog	Mole		Hap_1
D09-2	Dog	Mole	Hap_14	Hap_1
D09-3	Dog	Mole		Hap_2
D09-4	Dog	Mole		Hap_2
D012-3	Dog	Mole		Hap_4
D012-6	Dog	Mole	Hap_11	Hap_2
D012-7	Dog	Mole	Hap_11	Hap_2
D012-1	Dog	Mole	Hap_11	Hap_2
D012-2	Dog	Mole	Hap_11	Hap_2
D012-3	Dog	Mole		Hap_1
D012-4	Dog	Mole	Hap_11	Hap_2
D012-6	Dog	Mole	Hap_11	Hap_2
D16-1	Dog	Mole	Hap_12	Hap_7
D016-1	Dog	Mole	Hap_12	Hap_2
D16-2	Dog	Mole	Hap_12	Hap_2
D016-2	Dog	Mole	Hap_12	Hap_2
D016-3	Dog	Mole	Hap_2	Hap_2
D016-4	Dog	Mole		Hap_2
D016-5	Dog	Mole	Hap_2	Hap_4
D016-6	Dog	Mole	Hap_2	Hap_4
D16-7	Dog	Mole		Hap_2
D016-7	Dog	Mole		Hap_2
D19-1	Dog	Mole		Hap_15
D019-2	Dog	Mole	Hap_13	Hap_8
D19-4	Dog	Mole	Hap_2	Hap_2
D019-5	Dog	Mole		Hap_8
D019-6	Dog	Mole		Hap_8
D19-8	Dog	Mole		Hap_2
D19-1	Dog	Mole		Hap_15
D19-2	Dog	Mole		Hap_1
D19-4	Dog	Mole		Hap_1
DT001-1	Dog	Mole		Hap_1
DT001-3	Dog	Mole		Hap_6
DT001-4	Dog	Mole		Hap_3
DT001-5	Dog	Mole		Hap_4
DT001-6	Dog	Mole		Hap_8
DYDO3-1	Dog	Shai Hills		Hap_4
DYDO3-2	Dog	Shai Hills		Hap_4
DYDO3-3	Dog	Shai Hills		Hap_4
DYDO3-5	Dog	Shai Hills		Hap_4
DYDO3-7	Dog	Shai Hills		Hap_4
DYD03-1	Dog	Shai Hills		Hap_4
DYD03-2	Dog	Shai Hills		Hap_4
DYD03-4	Dog	Shai Hills		Hap_4
DYD03-5	Dog	Shai Hills	Hap_4	Hap_4
DYD03-6	Dog	Shai Hills		Hap_1
DYD03-7	Dog	Shai Hills		Hap_2
DYD03-8	Dog	Shai Hills		Hap_4
DYD07-1	Dog	Shai Hills	Hap_16	Hap_16
DYD07-2	Dog	Shai Hills	Hap_16	Hap_16
DYD07-3	Dog	Shai Hills	Hap_16	Hap_16
DYD07-4	Dog	Shai Hills	Hap_16	Hap_16
DYD07-5	Dog	Shai Hills	Hap_16	Hap_16
DYD07-6	Dog	Shai Hills	Hap_16	Hap_16
DYD07-7	Dog	Shai Hills	Hap_16	Hap_17
DYD07-8	Dog	Shai Hills	Hap_16	Hap_17
DYD07-9	Dog	Shai Hills		Hap_2
DYD07-10	Dog	Shai Hills	Hap_16	Hap_17
DYD07-11	Dog	Shai Hills	Hap_16	Hap_2
DYD07-12	Dog	Shai Hills		Hap_16
BD01-1	Dog	Boabeng Fiema		Hap_2
BD02-1	Dog	Boabeng Fiema		Hap_2
BD02-2	Dog	Boabeng Fiema		Hap_10
BD04-1	Dog	Boabeng Fiema		Hap_4
BD04-2	Dog	Boabeng Fiema		Hap_2
BD04-3	Dog	Boabeng Fiema		Hap_10
BD04-4	Dog	Boabeng Fiema		Hap_10
BD09-1	Dog	Boabeng Fiema		Hap_10
BD09-4	Dog	Boabeng Fiema		Hap_10
BD016-3	Dog	Boabeng Fiema		Hap_1
BD016-4	Dog	Boabeng Fiema		Hap_1
BD019-1	Dog	Boabeng Fiema	Hap_8	Hap_12
BD019-2	Dog	Boabeng Fiema	Hap_8	Hap_12
BD019-3	Dog	Boabeng Fiema	Hap_8	Hap_12
BD019-6	Dog	Boabeng Fiema	Hap_8	Hap_12
BD019-7	Dog	Boabeng Fiema	Hap_8	Hap_12
BD020-1	Dog	Boabeng Fiema		Hap_4
BD020-2	Dog	Boabeng Fiema		Hap_4
BD021-2	Dog	Boabeng Fiema		Hap_13
BD021-3	Dog	Boabeng Fiema		Hap_13
BD021-4	Dog	Boabeng Fiema		Hap_13
BD023-5	Dog	Boabeng Fiema	Hap_8	Hap_13
BD026-2	Dog	Boabeng Fiema	Hap_15	Hap_13
BD026-3	Dog	Boabeng Fiema		Hap_13
HM26-1	Human	Mole		Hap_18
HM26-2	Human	Mole		Hap_5
HM26-3	Human	Mole		Hap_2
HM26-4	Human	Mole		Hap_7
HM29-1	Dog	Mole		Hap_9
HM29-2	Dog	Mole		Hap_9
HM29-4	Dog	Mole		Hap_9
HM29-5	Dog	Mole		Hap_2
HM31-2	Human	Mole		Hap_4
HM31-7	Human	Mole	Hap_1	Hap_2
HM31-8	Human	Mole	Hap_1	Hap_2
HM33-2	Human	Mole		Hap_1
HM33-3	Human	Mole		Hap_1
HM33-4	Human	Mole	Hap_17	Hap_1
HM33-5	Human	Mole		Hap_1
HM77-1	Human	Mole		Hap_2
HM77-2	Human	Mole		Hap_1
HM77-3	Human	Mole		Hap_4
HM77-4	Human	Mole	Hap_18	Hap_4
HM77-5	Human	Mole	Hap_19	Hap_2
HM77-7	Human	Mole		Hap_1
HM77-8	Human	Mole		Hap_2
HM77-3	Human	Mole		Hap_7
HM77-8	Human	Mole		Hap_6
HM77-9	Human	Mole		Hap_1
HM78-4	Dog	Mole		Hap_1
HM78-5	Dog	Mole		Hap_1
HS16-2	Dog	Shai Hills		Hap_4
HS18-2	Dog	Shai Hills	Hap_3	Hap_2
HS18-3	Dog	Shai Hills		Hap_2
HS23-3	Dog	Shai Hills		Hap_4
HS22-2	Dog	Shai Hills		Hap_4
HS22-3	Dog	Shai Hills		Hap_4
HS25-2	Dog	Shai Hills		Hap_2
H26-1	Dog	Shai Hills		Hap_2
HS26-4	Dog	Shai Hills		Hap_2
HM68-2	Human	Mole		Hap_18
HM68-4	Human	Mole		Hap_1
HB69-3	Human	Boabeng Fiema		Hap_10
HB69-4	Human	Boabeng Fiema	Hap_20	Hap_2
HB24-1	Human	Boabeng Fiema		Hap_5
HB24-3	Human	Boabeng Fiema	Hap_20	Hap_18
HB033-8	Dog	Boabeng Fiema	Hap_20	Hap_5
HB24-1	Dog	Boabeng Fiema	Hap_20	Hap_11
GS-1	Nonhuman primate	Boabeng Fiema		Hap_4
GS-4	Nonhuman primate	Boabeng Fiema		Hap_4
GS-5	Nonhuman primate	Boabeng Fiema		Hap_4
GS-6	Nonhuman primate	Boabeng Fiema		Hap_4
PM-1	Nonhuman primate	Boabeng Fiema		Hap_4
PM-3	Nonhuman primate	Boabeng Fiema		Hap_4
PM-4	Nonhuman primate	Boabeng Fiema		Hap_4

## Sheet: Strongyloides_cox-1
Strongyloides sp. cox-1 haplotypes
Sample	Host	Suspected species	Sequence	Length	Acession number
SH001	Human	S. stercoralis	ACTAGTTGAACTATTTATCCTCCTTTATCTACTTCGGGTCATCCTGGTTCTAGTGTTGATTTGGCTATTTTTAGTTTACATCTTTCTGGTATTAGTTCTATTTTAGGTGGTATCAATTTTATGTGTACTGTTAAAAATTTGCGTTCTAGTTCTGTTTCTCTTAATAATATGAGTTTATTTATTTGGACTATTTTTGTTACTGTTTTTTTATTGGTTTTGTCTTTACCTGTTTTAGCTGGTGCTATTACTATGTTACTAATTGATCGTAATTTTAATGGTTCTTTTTTCGATCCTAGTTTTGGTGGTAATCCTTTGATTTATCAGCATTTGTTTTGGTTTTTTGGTCATCCAGAAGTTTATATTTTAATTTTACCTGCTTTCGGTATTATTAGTCAATGT…	552bp	PX917456
DA07-1	dog	S. papillosus	ACTAGTGGAACTATTTATCCTCCTTTATCTACAATGGGTCATCCTGGGGCTAGAGTAGATTTAGCTATCTTTGCATTACATCTTGCTGGTGTAAGTTCTATTCTAGGGGCAATTAATTTTATGTGTACTACTAAACATCTACGTAGATCTTCTATTAGATTAGAGCATATAAGATTATTTGTTTGAACTGTATTTGTTACAGTGTTCCTATTAGTATTAAGATTACCTGTGTTAGCTGGTGCTATTACTATGCTATTATTTGATCGTAATTTTAATACTTCATTCTTTGATCCTAGAGCTGGTGGTAATCCATTAATTTATCAGCATTTATTCTGATTCTTTGGTCATCCTGAGGTATATATTTTAATTTTACCTGCTTTTGGTATTATTAGTCAATCT…	552bp	PX917457
DA07-2	dog	S. papillosus	ACTAGTTGAACTATTTATCCTCCTTTATCTACAATGGGTCATCCTGGGGCTAGAGTAGATTTAGCTATTCTTGCATTACATCTTGCTGGTGTAAGTTCTATTCTAGGGGCAATTAATTGTATGTGTACTACTAAACATCTACGTAGATCTTCTATTAGATTAGAGCATATAAGATTATTTGTCTGAACTGTATTTGTTACAGTGTTCCTATTAGTATTAAGATTACCTGTGTTAGCTGGTGCTATTACTATGCTGTTATTTGATCGTAATTTTAATACTTCATTCTTTGATCCTAGAGCTGGTGGTAATCCATTAATTTATCAGCATTTATTCTGATTCTTTGGTCATCCTGAGGTATATATTTTAATTTTACCTGCTTTTGGTATTATTAGTCAATCT…	552bp	PX917458
MS02-1	Nonhuman Primate	S. fuelleborni	ACTAGTTGAACTGTTTATCCTCCTTTATCTACTTTAGGGCATCCTGGTAGAAGGGTTGATTTAGCTATTTTTGCTTTGCATTTGGCTGGTGTTAGTTCTATTTTAGGTGCTATTAATTTTATGTGTACTACTAAAAATCTTCGTAGTTCTTCTATTAGTTTAGAGCATATAAGATTATTTGTTTGAACAGTGTTTGTAACGGTGTTTTTATTAGTACTTTCTTTACCTGTATTGGCTGGTGCTATTACTATGTTGTTATTTGATCGTAATTTTAATACTTCTTTCTTTGATCCTAGGGCTGGTGGTAATCCTTTAATTTATCAACATTTGTTTTGATTCTTTGGTCATCCTGAAGTTTATATTTTAATTCTTCCTGCTTTTGGTATTATTAGACAAAGT…	552bp	PX917459
MS02-2	Nonhuman Primate	S. fuelleborni	ACTAGTTGAACTGTTTATCCTCCTTTATCTACTTCAGGGCATCCTGGTAGAAGGGTTGATTTAGCTATTTTTGCTTTGCATTTGGCTGGTGTTAGTTCTATTTTAGGTGCTATTAATTTTATGTGTACTACTAAAAATCTTCGTAGTTCTTCTATTAGTTTAGAGCATATAAGATTATTTGTTTGAACAGTGTTTGTAACGGTGTTCTTATTAGTACTTTCTTTACCTGTATTGGCTGGTGCTATTACTATGTTGTTGTTTGATCGTAATTTTAATACTTCTTTCTTTGATCCTAGGGCTGGTGGTAATCCTTTAATTTATCAGCATTTGTTTTGATTCTTTGGTCATCCTGAAGTTTATATTTTAATTCTTCCTGCTTTTGGTATTATTAGGCAAAGT…	552bp	PX917460
